# Supplementary material for: Recombinant expression and characterization of the endochitinase Chit36-TA from Trichoderma asperellum in Komagataella phaffii for chitin degradation of black soldier fly exuviae
Source: Bioprocess Biosyst Eng. 2024 Aug 8;47(10):1751–66. doi: 10.1007/s00449-024-03067-4 (PMC11399303; doi:10.1007/s00449-024-03067-4)
Supplement: Supplementary file 1 — Supplementary file1 (Fasta 1 KB) [file 449_2024_3067_MOESM1_ESM.fasta]

>A0A2T3ZD30-6xHis_gene_codon_optimized
CAGAACGCCACATGTGCTTTGAAGGGTAAGCCTGCCGGTAAGGTTTTGATGGGATATTGGGAGAATTGGGACGGAGCTGCCAATGGTGTTCATCCTGGTTTTGGTTGGACTCCTATTGAAAACCCTATCATTAAACAGAATGGATATAATGTTATTAACGCCGCTTTCCCAGTTATTTTGTCTGATGGAACTGCATTGTGGGAAAATGATATGGCTCCAGACACTCAAGTTGCAACACCAGCAGAAATGTGCGAAGCTAAGGCCGCTGGAGCAACCATCTTGTTGTCTATTGGTGGAGCAACCGCTGGAATTGACTTGTCTTCTTCTGCAGTTGCAGATAAATTCATCGCAACCATTGTTCCTATCTTGAAGCAGTATAATTTTGACGGTATCGACATTGACATCGAGACTGGTTTGACTAATTCTGGAAATATCAACACCTTGTCTACATCTCAAACTAATTTGATCAGAATCATTGACGGTGTTTTGGCACAGATGCCATCTAACTTCGGATTGACCATGGCCCCAGAAACTGCTTACGTTACCGGTGGATCTATTACATACGGATCTATTTGGGGAGCTTATTTGCCTATCATTCAAAAGTACGTTCAAAACGGAAGATTGTGGTGGTTGAATATGCAATACTATAATGGTGATATGTATGGATGCTCTGGTGACTCTTATGCAGCTGGTACTGTTCAAGGATTCATTGCCCAAACAGATTGTTTGAACGCTGGTTTGACCATTCAAGGTACAACTATCAAAGTTCCTTACGATATGCAAGTTCCAGGATTGCCAGCACAGTCTGGAGCCGGTGGAGGTTACATGAATCCATCTTTGGTTGGACAGGCCTGGGATCACTATAATGGAGCTTTGAAAGGTTTGATGACCTGGTCTATCAACTGGGATGGAGCTGGAAACTGGACCTTTGGAGATAATTTGTTGACCAGAATCGGTCACCATCACCATCACCATTAA
