# Supplementary material for: Recombinant expression and characterization of the endochitinase Chit36-TA from Trichoderma asperellum in Komagataella phaffii for chitin degradation of black soldier fly exuviae
Source: Bioprocess Biosyst Eng. 2024 Aug 8;47(10):1751–66. doi: 10.1007/s00449-024-03067-4 (PMC11399303; doi:10.1007/s00449-024-03067-4)
Supplement: Supplementary file 2 — Supplementary file1 (GB 10 KB) [file 449_2024_3067_MOESM2_ESM.gb]

LOCUS       BSY2S1Z_Chitinase_A0A2T3ZD30        4579 bp    DNA     circular UNA 07-JUL-2024
DEFINITION  .
ACCESSION   urn.local...h-hxhnt7f
VERSION     urn.local...h-hxhnt7f
KEYWORDS    .
SOURCE      
  ORGANISM  .
FEATURES             Location/Qualifiers
     misc_feature    40..939
                     /note="Geneious type: region"
                     /note="GH18 domain of Chitinase D (ChiD). ChiD, a
                     chitinase found in Bacillus circulans, hydrolyzes the
                     1,4-beta-linkages of N-acetylglucosamine in chitin and
                     chitodextrins. The domain architecture of ChiD includes a
                     catalytic glycosyl hydrolase family 18; cd02871"
                     /db_xref="CDD:119350"
                     /standard_name="GH18 chitinase D-like"
     CDS             958..975
                     /standard_name="6xHis"
     regulatory      987..1246
                     /note="Geneious type: terminator"
                     /note="AOX1TT;transcriptional terminator sequence of K. 
                     phaffii AOX1 gene, made from synthetic DNA (Ref: Master
                     thesis R. Wasmayer 2015, gBlock1-Zeo)"
                     /standard_name="AOX1TT"
     regulatory      1248..1805
                     /note="Geneious type: promoter"
                     /note="PILV5;promoter of ILV gene of K. phaffii, for 
                     transcription of selection marker in Pichia, made from
                     synthetic DNA, (Ref: Naeaetsaari et al 2012,PLoS ONE 7(6):
                     e39720. doi:10.1371, A. Kern et al, Microbiology, No.
                     153(4), 2007, p. 1250-1260)"
                     /standard_name="PILV5"
     regulatory      1806..1869
                     /note="Geneious type: promoter"
                     /note="PEM72;synthetic promoter for transcription of 
                     selection marker in E. coli, made from synthetic DNA as
                     described in Naeaetsaari et al 2012,PLoS ONE 7(6): e39720.
                     doi:10.1371"
                     /standard_name="PEM72"
     CDS             1871..2245
                     /codon_start=1
                     /product="MAKLTSAVPVLTARDVAGAVEFWTDRLGFSRDFVEDDFAGVVRDDVTL
                     FISAVQDQVVPDNTLAWVWVRGLDELYAEWSEVVSTNFRDASGPAMTEIGEQPWGREF
                     AL RDPAGNCVHFVAEEQD*"
                     /note="ZeoR;selection marker for selection with zeocin in
                     yeast and E. coli (sequence patented WO2009070822),
                     madefrom syntethic DNA (Ref. Master thesis R. Wasmayer,
                     2015,gBlock1-Zeo)"
                     /standard_name="ZeoR"
     regulatory      2246..2722
                     /note="Geneious type: terminator"
                     /note="AODTT;transcriptional terminator sequence of 
                     alternative oxidase gene of K. phaffii (Kern A. et al,
                     Microbiology, No. 153(4), 2007, p. 1250-1260) - made from
                     synthetic DNA; terminates transcription of genes in
                     yeasts; Point mutation: base 167 G->C, base 172 A->T"
                     /standard_name="AODTT"
     rep_origin      2737..3409
     regulatory      3421..4354
                     /note="Geneious type: promoter"
                     /note="PAOX1;934 bp fragment of alcohol oxidase 1 (AOX1) 
                     promoter of K. phaffii, tightly repressed and strongly
                     inducible by methanol, made from sythetic DNA, sequence as
                     in patent EP2862933"
                     /standard_name="PAOX1"
     sig_peptide     4355..4579
                     /note="225 bp fragment of MF alpha of S. cerevisiase,
                     madefrom synthetic DNA (Ref: Master thesis R. Wasmayer
                     2015,gBlock Dalpha)"
                     /standard_name="aMF secretion signal"
     CDS             4580..957
                     /standard_name="Chitinase; glycoside hydrolase family 18
                     protein [Trichoderma asperellum CBS 433.97]"
ORIGIN      
        1 cagaacgcca catgtgcttt gaagggtaag cctgccggta aggttttgat gggatattgg
       61 gagaattggg acggagctgc caatggtgtt catcctggtt ttggttggac tcctattgaa
      121 aaccctatca ttaaacagaa tggatataat gttattaacg ccgctttccc agttattttg
      181 tctgatggaa ctgcattgtg ggaaaatgat atggctccag acactcaagt tgcaacacca
      241 gcagaaatgt gcgaagctaa ggccgctgga gcaaccatct tgttgtctat tggtggagca
      301 accgctggaa ttgacttgtc ttcttctgca gttgcagata aattcatcgc aaccattgtt
      361 cctatcttga agcagtataa ttttgacggt atcgacattg acatcgagac tggtttgact
      421 aattctggaa atatcaacac cttgtctaca tctcaaacta atttgatcag aatcattgac
      481 ggtgttttgg cacagatgcc atctaacttc ggattgacca tggccccaga aactgcttac
      541 gttaccggtg gatctattac atacggatct atttggggag cttatttgcc tatcattcaa
      601 aagtacgttc aaaacggaag attgtggtgg ttgaatatgc aatactataa tggtgatatg
      661 tatggatgct ctggtgactc ttatgcagct ggtactgttc aaggattcat tgcccaaaca
      721 gattgtttga acgctggttt gaccattcaa ggtacaacta tcaaagttcc ttacgatatg
      781 caagttccag gattgccagc acagtctgga gccggtggag gttacatgaa tccatctttg
      841 gttggacagg cctgggatca ctataatgga gctttgaaag gtttgatgac ctggtctatc
      901 aactgggatg gagctggaaa ctggaccttt ggagataatt tgttgaccag aatcggtcac
      961 catcaccatc accattaagc ggccgctcaa gaggatgtca gaatgccatt tgcctgagag
     1021 atgcaggctt catttttgat acttttttat ttgtaaccta tatagtatag gatttttttt
     1081 gtcattttgt ttcttctcgt acgagcttgc tcctgatcag cctatctcgc agcagatgaa
     1141 tatcttgtgg taggggtttg ggaaaatcat tcgagtttga tgtttttctt ggtatttccc
     1201 actcctcttc agagtacaga agattaagtg agaccttcgt ttgtgcggat ccttcagtaa
     1261 tgtcttgttt cttttgttgc agtggtgagc cattttgact tcgtgaaagt ttctttagaa
     1321 tagttgtttc cagaggccaa acattccacc cgtagtaaag tgcaagcgta ggaagaccaa
     1381 gactggcata aatcaggtat aagtgtcgag cactggcagg tgatcttctg aaagtttcta
     1441 ctagcagata agatccagta gtcatgcata tggcaacaat gtaccgtgtg gatctaagaa
     1501 cgcgtcctac taaccttcgc attcgttggt ccagtttgtt gttatcgatc aacgtgacaa
     1561 ggttgtcgat tccgcgtaag catgcatacc caaggacgcc tgttgcaatt ccaagtgagc
     1621 cagttccaac aatctttgta atattagagc acttcattgt gttgcgcttg aaagtaaaat
     1681 gcgaacaaat taagagataa tctcgaaacc gcgacttcaa acgccaatat gatgtgcggc
     1741 acacaataag cgttcatatc cgctgggtga ctttctcgct ttaaaaaatt atccgaaaaa
     1801 attttctaga gtgttgttac tttatacttc cggctcgtat aatacgacaa ggtgtaagga
     1861 ggactaaacc atggctaaac tcacctctgc tgttccagtc ctgactgctc gtgatgttgc
     1921 tggtgctgtt gagttctgga ctgatagact cggtttctcc cgtgacttcg tagaggacga
     1981 ctttgccggt gttgtacgtg acgacgttac cctgttcatc tccgcagttc aggaccaggt
     2041 tgtgccagac aacactctgg catgggtatg ggttcgtggt ctggacgaac tgtacgctga
     2101 gtggtctgag gtcgtgtcta ccaacttccg tgatgcatct ggtccagcta tgaccgagat
     2161 cggtgaacag ccctggggtc gtgagtttgc actgcgtgat ccagctggta actgcgtgca
     2221 tttcgtcgca gaggaacagg actaaaattg acaccttacg attatttaga gagtatttat
     2281 tagttttatt gtatgtatac ggatgtttta ttatctattt atgcccttat attctgtaac
     2341 tatccaaaag tcctatctta tcaagccagc aatctatgtc cgcgaacgtc aactaaaaat
     2401 aagcttttta tcctcttctc tctttttttc ccttcggtat aattatacct tgcatccaca
     2461 gattctcctg ccaaattttg cataatcctt tacaacatgg ctatatggga gcacttagcg
     2521 ccctccaaaa cccatattgc ctacgcatgt ataggtgttt tttccacaat attttctctg
     2581 tgctctcttt ttattaaaga gaagctctat atcggagaag cttctgtggc cgttatattc
     2641 ggccttatcg tgggaccaca ttgcctgaat tggtttgccc cggaagattg gggaaacttg
     2701 gatctgatta ccttagctgc agactgagcg tcagaccccg tagaaaagat caaaggatct
     2761 tcttgagatc ctttttttct gcgcgtaatc tgctgcttgc aaacaaaaaa accaccgcta
     2821 ccagcggtgg tttgtttgcc ggatcaagag ctaccaactc tttttccgaa ggtaactggc
     2881 ttcagcagag cgcagatacc aaatactgtt cttctagtgt agccgtagtt aggccaccac
     2941 ttcaagaact ctgtagcacc gcctacatac ctcgctctgc taatcctgtt accagtggct
     3001 gctgccagtg gcgataagtc gtgtcttacc gggttggact caagacgata gttaccggat
     3061 aaggcgcagc ggtcgggctg aacggggggt tcgtgcacac agcccagctt ggagcgaacg
     3121 acctacaccg aactgagata cctacagcgt gagctatgag aaagcgccac gcttcccgaa
     3181 gggagaaagg cggacaggta tccggtaagc ggcagggtcg gaacaggaga gcgcacgagg
     3241 gagcttccag ggggaaacgc ctggtatctt tatagtcctg tcgggtttcg ccacctctga
     3301 cttgagcgtc gatttttgtg atgctcgtca ggggggcgga gcctatggaa aaacgccagc
     3361 aacgcggcct ttttacggtt cctggccttt tgctggcctt ttgctcacat gtatttaaat
     3421 aacatccaaa gacgaaaggt tgaatgaaac ctttttgcca tccgacatcc acaggtccat
     3481 tctcacacat aagtgccaaa cgcaacagga ggggatacac tagcagcaga ccgttgcaaa
     3541 cgcaggacct ccactcctct tctcctcaac acccactttt gccatcgaaa aaccagccca
     3601 gttattgggc ttgattggag ctcgctcatt ccaattcctt ctattaggct actaacacca
     3661 tgactttatt agcctgtcta tcctggcccc cctggcgagg ttcatgtttg tttatttccg
     3721 aatgcaacaa gctccgcatt acacccgaac atcactccag atgagggctt tctgagtgtg
     3781 gggtcaaata gtttcatgtt ccccaaatgg cccaaaactg acagtttaaa cgctgtcttg
     3841 gaacctaata tgacaaaagc gtgatctcat ccaagatgaa ctaagtttgg ttcgttgaaa
     3901 tgctaacggc cagttggtca aaaagaaact tccaaaagtc ggcataccgt ttgtcttgtt
     3961 tggtattgat tgacgaatgc tcaaaaataa tctcattaat gcttagcgca gtctctctat
     4021 cgcttctgaa ccccggtgca cctgtgccga aacgcaaatg gggaaacacc cgctttttgg
     4081 atgattatgc attgtctcca cattgtatgc ttccaagatt ctggtgggaa tactgctgat
     4141 agcctaacgt tcatgatcaa aatttaactg ttctaacccc tacttgacag caatatataa
     4201 acagaaggaa gctgccctgt cttaaacctt tttttttatc atcattatta gcttactttc
     4261 ataattgcga ctggttccaa ttgacaagct tttgatttta acgactttta acgacaactt
     4321 gagaagatca aaaaacaact aattattcga aacgatgaga ttcccatcta ttttcaccgc
     4381 tgtcttgttc gctgcctcct ctgcattggc tgcccctgtt aacactacca ctgaagacga
     4441 gactgctcaa attccagctg aagcagttat cggttactct gaccttgagg gtgatttcga
     4501 cgtcgctgtt ttgcctttct ctgcttccat tgctgctaag gaagagggtg tctctctcga
     4561 gaagagagag gccgaagct
//
